# Supplementary material for: Magnesium Isoglycyrrhizinate Reduces the Target-Binding Amount of Cisplatin to Mitochondrial DNA and Renal Injury through SIRT3
Source: Int J Mol Sci. 2022 Oct 28;23(21):13093. doi: 10.3390/ijms232113093 (PMC9654254; doi:10.3390/ijms232113093)
Supplement: Supplementary file 1 [file ijms-23-13093-s001.zip]

Archive with 1 entries (1 files):
- ijms-1923377-supplementary.pdf
